# Supplementary material for: CT findings of adnexal torsion: A matched case-control study
Source: PLoS One. 2018 Jul 11;13(7):e0200190. doi: 10.1371/journal.pone.0200190 (PMC6040737; doi:10.1371/journal.pone.0200190)
Supplement: S1 File — (XLSX) [file pone.0200190.s001.xlsx]

## Sheet: study population
Case No	Random No	Age	CT imaging Date	Group	OP date	OP name	CT machine	abdominal pain	Pain duration	Pain intensity	Coronal images	Final Pathology
							1= lightSpeed pro 16	0= absent			0= absent
							2= Brilliance 64	1= present			1= present
							3= Ingenuity CT
1	1	13	2015-03-26	case	2015-04-08	salphingo-ooporectomy	3	1	101	3-4	1	mature cystic teratoma
90	2	16	2013-08-13	control	2013-08-21		3	0			1	mature cystic teratoma
22	3	26	2011-11-02	control	2011-11-24		1	1	0	5	1	Endometriotic cyst
59	4	47	2014-08-24	case	2014-08-25	salphingo-ooporectomy	1	1	0	3	1	mucinous cystadenoma + serous cystadenofibroma
89	5	13	2011-10-19	case	2011-10-30	salphingo-ooporectomy	1	1	1	2	0	normal ovary
35	6	33	2013-10-17	case	2013-10-17	cystectomy	1	1	4	3	1	Endometriotic cyst
84	7	85	2015-01-08	control	2015-01-22		1	0			1	Paratubal cyst
55	8	43	2012-03-17	case	2012-03-17	salphingo-ooporectomy	1	1	13		0	mucinous cystadenoma
48	9	39	2011-10-17	control	2011-10-18		1	0			1	serous cystadenoma
74	10	59	2014-02-14	control	2014-03-13		2	0			1	Mucinous cystadenoma
26	11	28	2013-10-11	control	2013-12-11		1	1	0		1	Endometriotic cyst
38	12	32	2012-09-10	control	2012-09-10		1	0			1	muconous cystadenoma
88	13	87	2011-11-17	control	2011-11-22		1	1	5	5	1	serous cystadenoma
5	14	19	2014-10-06	case	2014-10-16	cystectomy	2	1	68		1	mature cystic teratoma
13	15	23	2011-10-27	case	2011-10-28	cystectomy	1	1	2	7	0	mucinous cystadenoma
8	16	22	2013-07-30	control	2013-08-01		1	1	1	1	0	mucinous borderline tumor
31	17	29	2015-06-02	case	2015-06-02	salphingo-ooporectomy	1	1	1	10	1	mature cystic teratoma
36	18	31	2011-07-07	control	2011-07-08		1	0			1	mucinous borderline tumor
60	19	43	2012-09-20	control	2012-09-20		1	1	7	3	1	tubo-ovarian abscess
2	20	20	2013-04-01	control	2013-04-15		2	0			1	serous cystadenoma
9	21	23	2013-02-10	case	2013-02-11	cystectomy	1	1	1	2	1	mucinous cystadenoma
66	22	54	2011-08-19	control	2011-08-29		3	0			0	mucinous cystadenoma
75	23	61	2015-02-28	case	2015-03-02	salphingo-ooporectomy	1	1	1	7	1	mature teratoma
39	24	33	2011-09-07	case	2011-09-07	salphingo-ooporectomy	1	1	0		1	mucinous cystadenoma
79	25	76	2013-05-08	case	2013-05-21	salphingo-ooporectomy	3	0			1	benign cystic lesion (no lining epithelium)
18	26	26	2012-02-16	control	2012-02-16		2	0			1	mature cystic teratoma
51	27	42	2014-05-15	case	2014-05-15	salphingo-ooporectomy	1	1	1	8-9	1	mucinous cystadenoma
7	28	22	2012-05-14	case	2012-05-14	cystectomy	1	1	4	3	0	mucinous borderline tumor
32	29	29	2011-11-04	control	2011-11-24		3	0			1	mature cystic teratoma
19	30	26	2012-11-04	case	2012-11-04	salphingo-oophorectomy	1	1	1	7-8	1	benign cystic lesion (no lining epithelium)
68	31	52	2014-07-30	control	2014-08-18		2	0			1	mucinous cystadenoma
58	32	46	2012-12-03	control	2012-12-04		1	0			1	endometriotic cyst
16	33	28	2013-03-19	control	2013-03-19		2	1	1		1	endometriotic cyst
69	34	56	2013-06-21	case	2013-06-21	salphingo-oophorectomy	1	1	1	8	1	serous cystadenoma
50	35	41	2012-05-29	control	2012-08-13		2	0			0	mucinous cystadenoma
52	36	43	2014-10-01	control	2014-10-30		3	0			1	mucinous cystadenoma
61	37	48	2011-12-16	case	2011-12-16	salphingo-oophorectomy	1	1	0	3	0	undiscernable lining cell
78	38	69	2011-11-08	control	2011-11-14		2	0			0	serous borderline tumor
57	39	44	2012-01-14	case	2012-01-15	salphingo-oophorectomy	1	1	0		1	matuer cystic teratoma
29	40	29	2012-01-30	case	2012-01-30	cystectomy	1	1	0		0	mature cystic teratoma
56	41	43	2015-01-06	control	2015-01-15		3	0			1	mucinous cystadenoma
20	42	26	2012-12-13	control	2012-12-18		2	0			1	mature cystic teratoma
34	43	34	2012-09-05	control	2012-09-15		1	0			1	mucinous cystadenoma
73	44	58	2014-07-03	case	2014-07-04	salphingo-oophorectomy	2	1	0	3	1	Endometriotic cyst
82	45	82	2012-10-23	control	2012-10-29		1	1	0	3	1	serous cystadenofibroma
40	46	33	2013-05-23	control	2013-06-05		2	0			1	mature cystic teratoma
42	47	36	2011-12-13	control	2011-12-28		1	0			0	mucinous cystadenoma
10	48	23	2013-10-25	control	2013-11-14		1	1	1	3	1	mature cystic teratoma
21	49	26	2012-06-21	case	2012-06-21	oophorectomy	1	1	0	7	0	near total hemorrhagic cyst
53	50	42	2011-10-31	case	2011-11-01	salphingo-oophorectomy	1	1	0	5	0	mature cystic teratoma
76	51	58	2012-02-18	control	2012-02-28		1	0			0	serous adenocarcinoma
85	52	82	2011-07-09	case	2011-07-09	salphingo-oophorectomy	1	1	0	8	0	serous cystadenoma
64	53	51	2013-05-31	control	2013-06-18		2	0			1	endometrioid adenocarcinoma
54	54	42	2013-06-25	control	2013-08-07		2	0			1	mature cystic teratoma
62	55	45	2013-03-28	control	2013-04-03		2	0			1	mucinous cystadenoma
63	56	49	2011-09-11	case	2011-09-14	salphingo-oophorectomy	1	1	0	6	1	mucinous cystadenoma
15	57	26	2011-12-25	case	2011-12-25	salphingo-oophorectomy	1	1	0	5	1	mature cystic teratoma
46	58	40	2014-12-10	control	2014-12-24		3	0			1	mucinous borderline tumor
65	59	50	2012-08-05	case	2012-08-06	salphingo-oophorectomy	1	1	1	2	1	matuer cystic teratoma
49	60	42	2013-11-05	case	2013-11-14	salphingo-oophorectomy	1	1	0	5	1	diffuse hemorrhage and necrosis
6	61	19	2014-06-10	control	2014-08-07		3	0			1	mature cystic teratoma
12	62	23	2012-06-20	control	2012-06-28		2	0			1	mature cystic teratoma
41	63	37	2013-06-16	case	2013-06-17	salphingo-oophorectomy	1	1	0	5	1	mature cystic teratoma
3	64	18	2015-01-22	case	2015-01-22	cystectomy	1	1	0		1	mature cystic teratoma
11	65	23	2012-06-10	case	2012-06-11	cystectomy	1	1	1	5	0	mature cystic teratoma
67	66	53	2013-11-28	case	2013-12-03	salphingo-oophorectomy	1	1	1	10	1	mucinous cystadenoma
30	67	29	2013-06-19	control	2013-06-27		2	0			1	mature cystic teratoma
77	68	71	2011-12-09	case	2011-12-12	salphingo-oophorectomy	1	1	1	4	0	benign cyst without lining epithelium
27	69	28	2012-03-07	case	2012-03-07	salphingo-oophorectomy	2	1	1	7	1	corpus luteral cyst
86	70	82	2014-10-11	control	2014-10-21		1	0			1	mucinous cystadenoma
87	71	84	2014-07-07	case	2014-07-11	salphingo-oophorectomy	1	1	9	3	1	mature cystic teratoma
80	72	77	2014-08-04	control	2014-08-06		1	0			1	mucinous borderline tumor
70	73	59	2015-03-20	control	2015-03-30		2	0			1	Fibrothecoma
47	74	40	2013-10-29	case	2013-10-29	salphingo-oophorectomy	1	1	0		1	diffuse hemorrhage with organizing hematoma
81	75	80	2014-04-26	case	2014-04-28	salphingo-oophorectomy	1	1	0	3	1	endometriotic cyst
37	76	33	2011-07-23	case	2011-07-23	cystectomy	1	1	0	8	0	mucinous cystadenoma
4	77	18	2014-05-16	control	2014-05-26		3	1	3	2	1	endometriotic cyst
23	78	27	2013-03-18	case	2013-03-20	cystectomy	1	1	4	9	1	corpus luteral cyst
45	79	39	2014-11-29	case	2014-11-30	salphingo-oophorectomy	1	1	0	9	1	mature cystic teratoma
24	80	28	2012-04-25	control	2012-06-20		1	1	0	2	0	endometriotic cyst
28	81	27	2011-07-28	control	2011-09-20		3	0			0	serous cystadenoma
33	82	32	2012-12-01	case	2012-12-05	salphingo-oophorectomy	1	1	0	3	1	infarcted hemorrhagic cyst with no lining epithelium
25	83	28	2014-04-24	case	2014-04-26	detorsion	1	1	3	7	1	theca lutein cyst
17	84	26	2012-10-28	case	2012-10-28	salphingo-oophorectomy	1	1	1		1	paratubal cyst
83	85	81	2012-06-22	case	2012-06-26	salphingo-oophorectomy	3	1	1	3	0	serous cystadenoma
14	86	25	2012-01-25	control	2012-02-01		2	0			1	mucinous cystadenoma

## Sheet: reader 1
Case No	Random No	Prominent peripheral follicles	Uterine deviation	Thickened pedicles without ancillary findings	Thickened pedicles with ancillary findings	Thickened pedicle with a whirl sign	Thickened pedicle with a navel sign	Thickened pedicle with uterine deviation	Ovarian enhancement	Uterine deviation OR thickened pedicle with ancillary findings	Uterine deviation AND thickened pedicle with ancillary findings
		0=absent	0=absent	0=absent	0=absent	0=absent	0=absent	0=absent	0=absent	0=absent	0=absent
		1=present	1=present	1=present	1=present	1=present	1=present	1=present	1=present	1=present	1=present
1	1	0	1	0	1	1	1	1	0	1	1
90	2	0	0	0	0	0	0	0	0	0	0
22	3	0	0	0	0	0	0	0	1	0	0
59	4	0	0	0	1	1	1	0		1	0
89	5	0	0	1	0	0	0	0	0	0	0
35	6	0	1	0	1	0	0	1		1	1
84	7	0	0	1	0	0	0	0		0	0
55	8	0	0	0	1	1	0	0	0	1	0
48	9	0	0	0	0	0	0	0		0	0
74	10	0	0	0	0	0	0	0		0	0
26	11	1	0	0	0	0	0	0	1	0	0
38	12	0	1	0	0	0	0	0		1	0
88	13	0	0	0	1	0	1	0		1	0
5	14	1	0	0	0	0	0	0	1	0	0
13	15	0	1	0	1	0	0	1	0	1	1
8	16	1	0	0	0	0	0	0	1	0	0
31	17	0	0	0	1	1	0	0	0	1	0
36	18	0	0	0	0	0	0	0		0	0
60	19	0	0	0	0	0	0	0	1	0	0
2	20	0	0	0	0	0	0	0		0	0
9	21	0	1	0	1	1	0	1		1	1
66	22	0	0	0	0	0	0	0		0	0
75	23	0	1	0	1	1	0	1		1	1
39	24	0	1	0	1	1	0	1	0	1	1
79	25	0	1	0	1	0	0	1		1	1
18	26	0	0	0	0	0	0	0	1	0	0
51	27	0	1	0	1	1	1	1		1	1
7	28	0	1	0	1	1	1	1	0	1	1
32	29	0	0	0	0	0	0	0		0	0
19	30	0	1	0	1	1	1	1	0	1	1
68	31	1	0	0	0	0	0	0	1	0	0
58	32	0	0	0	0	0	0	0		0	0
16	33	0	0	0	0	0	0	0	1	0	0
69	34	0	0	0	1	0	1	0		1	0
50	35	0	0	0	0	0	0	0		0	0
52	36	0	1	0	0	0	0	0		1	0
61	37	0	0	0	1	0	1	0	0	1	0
78	38	0	0	0	0	0	0	0	1	0	0
57	39	0	0	0	1	1	0	0	0	1	0
29	40	0	0	0	0	0	0	0	1	0	0
56	41	0	1	0	0	0	0	0		1	0
20	42	1	0	0	0	0	0	0	1	0	0
34	43	0	1	0	0	0	0	0		1	0
73	44	0	0	0	0	0	0	0	0	0	0
82	45	0	0	0	0	0	0	0		0	0
40	46	1	0	0	0	0	0	0	1	0	0
42	47	0	0	0	0	0	0	0		0	0
10	48	0	0	0	0	0	0	0		0	0
21	49	0	1	0	1	0	0	1	0	1	1
53	50	0	0	1	0	0	0	0	1	0	0
76	51	0	1	0	0	0	0	0	1	1	0
85	52	0	1	0	1	0	0	1		1	1
64	53	0	0	0	0	0	0	0	1	0	0
54	54	0	0	0	0	0	0	0	1	0	0
62	55	0	0	0	0	0	0	0	1	0	0
63	56	0	1	0	1	0	1	1	0	1	1
15	57	0	1	0	1	1	0	1	0	1	1
46	58	0	0	0	0	0	0	0	0	0	0
65	59	0	0	0	1	0	1	0		1	0
49	60	1	1	0	1	1	1	1	0	1	1
6	61	0	0	0	0	0	0	0	1	0	0
12	62	0	0	0	0	0	0	0		0	0
41	63	0	0	0	1	1	1	0	1	1	0
3	64	1	1	0	1	1	1	1	0	1	1
11	65	0	0	1	0	0	0	0	0	0	0
67	66	0	0	0	0	0	0	0		0	0
30	67	0	0	0	0	0	0	0		0	0
77	68	0	0	0	0	0	0	0	0	0	0
27	69	1	0	0	0	0	0	0	0	0	0
86	70	0	0	0	0	0	0	0		0	0
87	71	0	1	0	1	1	1	1	0	1	1
80	72	0	1	0	0	0	0	0		1	0
70	73	0	0	0	0	0	0	0	1	0	0
47	74	0	1	0	1	1	0	1	0	1	1
81	75	0	1	0	1	1	0	1	0	1	1
37	76	0	1	0	1	1	1	1	0	1	1
4	77	0	0	0	0	0	0	0		0	0
23	78	0	0	0	0	0	0	0	1	0	0
45	79	0	1	0	1	0	1	1		1	1
24	80	0	0	0	0	0	0	0	0	0	0
28	81	0	0	0	0	0	0	0		0	0
33	82	1	1	0	1	0	0	1	0	1	1
25	83	0	0	0	1	1	1	0		1	0
17	84	1	0	0	1	1	1	0	0	1	0
83	85	0	0	1	0	0	0	0	0	0	0
14	86	0	0	0	0	0	0	0		0	0

## Sheet: reader 2
Case No	Random No	Prominent peripheral follicles	Uterine deviation	Thickened pedicles without ancillary findings	Thickened pedicles with ancillary findings	Thickened pedicle with a whirl sign	Thickened pedicle with a navel sign	Thickened pedicle with uterine deviation	Ovarian enhancement	Uterine deviation OR thickened pedicle with ancillary findings	Uterine deviation AND thickened pedicle with ancillary findings
		0=absent	0=absent	0=absent	0=absent	0=absent	0=absent	0=absent	0=absent	0=absent	0=absent
		1=present	1=present	1=present	1=present	1=present	1=present	1=present	1=present	1=present	1=present
1	1	0	1	0	1	0	0	1	0	1	1
90	2	0	0	0	0	0	0	0		0	0
22	3	0	0	0	0	0	0	0	1	0	0
59	4	0	0	0	1	0	1	0		1	0
89	5	0	0	1	0	0	0	0	0	0	0
35	6	0	1	0	1	0	1	1		1	1
84	7	0	0	1	0	0	0	0		0	0
55	8	0	0	0	1	1	0	0	1	1	0
48	9	0	0	1	0	0	0	0		0	0
74	10	0	0	1	0	0	0	0		0	0
26	11	1	0	0	0	0	0	0	1	0	0
38	12	0	1	0	0	0	0	0		1	0
88	13	0	0	0	1	0	1	0		1	0
5	14	1	0	1	0	0	0	0	1	0	0
13	15	0	1	0	1	0	1	1	0	1	1
8	16	0	0	0	0	0	0	0	1	0	0
31	17	0	0	0	1	1	0	0	0	1	0
36	18	0	0	0	0	0	0	0		0	0
60	19	0	0	1	0	0	0	0	1	0	0
2	20	0	0	0	0	0	0	0		0	0
9	21	0	1	0	1	1	0	1		1	1
66	22	0	0	0	0	0	0	0		0	0
75	23	0	1	0	1	1	0	1		1	1
39	24	0	1	0	1	1	1	1	0	1	1
79	25	0	1	0	1	0	0	1		1	1
18	26	0	0	0	0	0	0	0	0	0	0
51	27	0	0	0	1	1	1	0		1	0
7	28	0	1	0	1	0	1	1	0	1	1
32	29	0	0	0	0	0	0	0		0	0
19	30	0	0	0	1	1	1	0	0	1	0
68	31	0	0	0	0	0	0	0	1	0	0
58	32	0	0	0	0	0	0	0		0	0
16	33	0	0	0	0	0	0	0		0	0
69	34	0	0	0	1	0	1	0		1	0
50	35	0	0	0	0	0	0	0		0	0
52	36	0	1	0	0	0	0	0		1	0
61	37	0	0	0	1	0	1	0	0	1	0
78	38	0	0	0	0	0	0	0	1	0	0
57	39	0	0	0	1	1	1	0	0	1	0
29	40	0	0	1	0	0	0	0	1	0	0
56	41	0	1	0	0	0	0	0		1	0
20	42	1	0	0	0	0	0	0	0	0	0
34	43	0	1	0	0	0	0	0		1	0
73	44	0	0	1	0	0	0	0	0	0	0
82	45	0	0	0	0	0	0	0		0	0
40	46	1	0	0	0	0	0	0	1	0	0
42	47	0	0	0	0	0	0	0		0	0
10	48	0	0	0	0	0	0	0		0	0
21	49	0	0	1	0	0	0	0	0	0	0
53	50	0	0	0	0	0	0	0		0	0
76	51	0	1	0	0	0	0	0	1	1	0
85	52	0	0	1	0	0	0	0	0	0	0
64	53	0	0	0	0	0	0	0	1	0	0
54	54	0	0	0	0	0	0	0	1	0	0
62	55	0	0	1	0	0	0	0		0	0
63	56	0	1	0	1	0	1	1	0	1	1
15	57	0	1	0	1	1	0	1	0	1	1
46	58	0	0	0	0	0	0	0	1	0	0
65	59	0	0	0	1	0	1	0		1	0
49	60	1	1	0	1	1	1	1	0	1	1
6	61	0	1	0	0	0	0	0	1	1	0
12	62	0	0	0	0	0	0	0		0	0
41	63	0	0	0	1	1	1	0		1	0
3	64	0	1	0	1	0	1	1	0	1	1
11	65	0	0	0	0	0	0	0	0	0	0
67	66	0	0	0	0	0	0	0		0	0
30	67	0	0	0	0	0	0	0		0	0
77	68	0	0	1	0	0	0	0	0	0	0
27	69	1	0	0	1	0	1	0	0	1	0
86	70	0	0	0	0	0	0	0		0	0
87	71	0	1	0	1	1	1	1	0	1	1
80	72	0	1	0	0	0	0	0		1	0
70	73	0	0	0	0	0	0	0	0	0	0
47	74	0	1	0	1	0	0	1	0	1	1
81	75	0	1	0	1	1	0	1	0	1	1
37	76	0	0	0	1	0	1	0	0	1	0
4	77	0	0	0	0	0	0	0		0	0
23	78	0	0	0	0	0	0	0	1	0	0
45	79	0	1	0	1	0	1	1	0	1	1
24	80	0	0	0	0	0	0	0		0	0
28	81	0	0	1	0	0	0	0		0	0
33	82	1	1	0	1	0	0	1	0	1	1
25	83	0	0	0	1	1	1	0		1	0
17	84	1	0	0	1	1	1	0	0	1	0
83	85	0	0	0	0	0	0	0	0	0	0
14	86	0	0	0	0	0	0	0		0	0
